# Supplementary material for: Cell Docking, Movement and Cell-Cell Interactions of Heterogeneous Cell Suspensions in a Cell Manipulation Microdevice
Source: Sensors (Basel). 2011 Oct 12;11(10):9613–27. doi: 10.3390/s111009613 (PMC3231279; doi:10.3390/s111009613)
Supplement: Supplementary file 1 [file sensors-11-09613-s001.zip]

Archive with 4 entries (4 files):
- sensors-11-09613-supplementary information.pdf
- supplementary movie 1.mpg
- supplementary movie 2.mpg
- supplementary movie 3.mov
